# Supplementary material for: Practical guide for marine exo-metabolomic sample preparation
Source: ISME J. 2026 May 12;20(1):wrag115. doi: 10.1093/ismejo/wrag115 (PMC13235718; doi:10.1093/ismejo/wrag115)
Supplement: Supplementary_materials_wrag115 [file supplementary_materials_wrag115.zip]

Archive with 3 entries (3 files):
- 20260505_SupplementalTable1_Bannon.xlsx
- 20260505_SupplementalTable2_Bannon.xlsx
- 20260505_Supplemental_Bannon_Clean.docx
