# Supplementary material for: Practical guide for marine exo-metabolomic sample preparation
Source: ISME J. 2026 May 12;20(1):wrag115. doi: 10.1093/ismejo/wrag115 (PMC13235718; doi:10.1093/ismejo/wrag115)
Supplement: Supplementary_materials_wrag115 [file supplementary_materials_wrag115.zip › 20260505_SupplementalTable1_Bannon.xlsx]

## Sheet: Sheet1
Table S1: Metabolites detected across presented marine exo-metabolomic methods and used to generate Figure 3. Metabolites are listed along with their associated KEGG class and subclass, and their assigned Figure 3 group. A value of “1” indicates the metabolite was reliably detected by the corresponding study. Criteria to include a metabolite as reliably detected is outlined in supplemental method…
Metabolite	Kegg Class	Kegg Sub-Class	Group for Fig 3	Johnson et al, 2017	Sacks et al, 2022	Widner et al, 2021	Xu et al, 2021	Soggin et al, 2019
Adenosine 5'-Phosphate (5′AMP)	Nucleotide metabolism	Ribonucleotide	Nucleotides			1
Cysteine	Amino acid metabolism	Proteinogenic amino acid	Amino acids and derivatives			1
Dimethylsulfonioacetate (DMS-Ac)	Unplaced in KEGG pathway	Unplaced in KEGG pathway	Other metabolism		1
Gonyol	Unplaced in KEGG pathway	Unplaced in KEGG pathway	Other metabolism		1
1,2,4-butanetriol	Alcohols and Polyols	Sugar Alcohol	Carbohydrates and polyols				1
2,3-butandiol	Alcohols and Polyols	Sugar Alcohol	Carbohydrates and polyols				1
2,3-Dihydroxybenzoic acid	Organic Acids	Aromatic Organic Acid	Organic acids	1
2,3-dihydroxypropane-1-sulfonate (DHPS)	Organic Acids	Organic Acid	Organic acids			1
2′deoxycitidine	Nucleotides and Nucleosides	Deoxyribonucleoside	Nucleotides			1
2′deoxyguanosine	Nucleotides and Nucleosides	Deoxyribonucleoside	Nucleotides			1
2-deoxy-D-ribose	Nucleotides and Nucleosides	Deoxyribonucleoside	Nucleotides				1	1
2-hydroxybenzoic acid	Organic Acids	Hydroxybenzoic Acid	Organic acids					1
3',5'-Cyclic Adenosine Monophosphate	Nucleotides and Nucleosides	Nucleotide Derivative	Nucleotides		1
3-Carboxypropyl-trimethylammonium	Amino acid metabolism	Quaternary ammonium compound	Amino acids and derivatives		1
3-Mercaptopropionic acid	Organic Acids	Organic Acid	Organic acids	1
3-methyl glucose	Carbohydrate metabolism	Monosaccharide	Carbohydrates and polyols					1
4-amino-5-aminomethyl-2-methylpyrimidine (amMP)	Nucleotides and Nucleosides	Nucleotide Derivative	Nucleotides			1
4-amino-5-hydroxymethyl-2-methylpyrimidine (HMP)	Nucleotides and Nucleosides	Nucleotide Derivative	Nucleotides			1
4-Aminobenzoic acid	Organic Acids	Aromatic Organic Acid	Organic acids	1		1
4-Hydroxybenzoic acid	Organic Acids	Hydroxybenzoic Acid	Organic acids	1				1
4-methyl-5-β-hydroxyethylthiazole (HET)	Vitamins and Cofactors	Vitamin B1	Vitamins and cofactors			1
5′UMP (Uridine 5-monophosphate)	Nucleotides and Nucleosides	Nucleotide	Nucleotides			1
5-Hydroxyectoine	Amino acid metabolism	Compatible solute	Amino acids and derivatives		1
5-Methylcytosine	Nucleotide metabolism	Modified nucleobase	Nucleotides		1
5-Methylthioadenosine	Nucleotides and Nucleosides	Nucleotide Derivative	Nucleotides	1
5-Oxoproline	Amino Acids and Derivatives	Derivative of Proline	Amino acids and derivatives		1
6-oxoheptanoate	Organic Acids	Organic Acid	Organic acids				1
Abscisic acid	Organic Acids	Plant Hormone	Organic acids		1
Acetic acid	Organic Acids	Organic Acid	Organic acids				1	1
Acetone	Organic Solvents	Solvent	Other metabolism				1
Adenine	Nucleotides and Nucleosides	Purine	Nucleotides		1	1
Adenosine	Nucleotides and Nucleosides	Nucleoside	Nucleotides	1	1	1		1
Adenosine 3'-Phosphate (3′AMP)	Nucleotides and Nucleosides	Nucleotide	Nucleotides			1
Adenosine monophosphate	Nucleotide metabolism	Ribonucleotide	Nucleotides		1
Alanine	Amino Acids and Derivatives	Non-essential Amino Acids	Amino acids and derivatives		1	1	1	1
Allopurinol	Nucleotides and Nucleosides	Purine Derivative	Nucleotides		1
Arabinose	Carbohydrates	Sugar	Carbohydrates and polyols					1
Arabitol	Alcohols and Polyols	Sugar Alcohol	Carbohydrates and polyols					1
Arginine	Amino Acids and Derivatives	Essential Amino Acids	Amino acids and derivatives			1	1
Arsenobetaine	Other metabolism	Organometallic compound	Other metabolism		1
Asparagine	Amino Acids and Derivatives	Non-essential Amino Acids	Amino acids and derivatives		1	1	1
Aspartate	Amino Acids and Derivatives	Non-essential Amino Acids	Amino acids and derivatives			1
Aspartic acid	Amino Acids and Derivatives	Non-essential Amino Acids	Amino acids and derivatives		1		1	1
beta-Alanine	Amino acid metabolism	Non-proteinogenic amino acid	Amino acids and derivatives		1
beta-Alaninebetaine	Amino acid metabolism	Betaine	Amino acids and derivatives		1
beta-Glutamic acid	Amino acid metabolism	Amino acid	Amino acids and derivatives		1
Beta-sitosterol	Steroids	Plant Steroid	Steroids					1
Betonicine	Amino acid metabolism	Betaine	Amino acids and derivatives		1
Biotin	Vitamins and Cofactors	Vitamin B7	Vitamins and cofactors	1
Butanol	Alcohols and Polyols	Alcohol	Carbohydrates and polyols				1
Butyric Acid	Organic Acids	Short-Chain Fatty Acid	Organic acids				1
Butyrylcarnitine	Amino Acids and Derivatives	Carnitine Derivative	Amino acids and derivatives		1
Caffeine	Alkaloids	Xanthine Derivative	Other metabolism	1
Capric acid	Organic Acids	Organic Acid	Organic acids					1
Chitotriose	Carbohydrates	Oligosaccharide	Carbohydrates and polyols			1
Cholesterol	Steroids	Animal Steroid	Steroids					1
Ciliatine	Peptides and Amino Acids Derivatives	Peptide	Other metabolism			1
Citraconic acid	Organic Acids	Organic Acid	Organic acids					1
Citramalic acid	Organic Acids	Organic Acid	Organic acids					1
Citrulline	Amino Acids and Derivatives	Non-essential Amino Acids	Amino acids and derivatives		1	1
Creatine	Amino acid metabolism	Guanidino compound	Amino acids and derivatives		1
Cresol	Organic Acids	Aromatic Organic Acid	Organic acids				1
Cyanocobalamin	Vitamins and Cofactors	Vitamin B12	Vitamins and cofactors	1
Cysteate	Amino Acids and Derivatives	Amino Acid Derivative	Amino acids and derivatives			1
Cytidine	Nucleotides and Nucleosides	Nucleoside	Nucleotides		1	1
Cytosine	Nucleotides and Nucleosides	Pyrimidine	Nucleotides		1
D,L-α-amino-N-butyric acid	Amino Acids and Derivatives	Amino Acid	Amino acids and derivatives					1
Desthiobiotin	Vitamins and Cofactors	Biotin Precursor	Vitamins and cofactors	1	1
D-galactonic acid-γ-lactone	Organic Acids	Organic Acid	Organic acids					1
Dimethylglycine	Amino acid metabolism	Betaine	Amino acids and derivatives		1
Dimethylsulfoniopropionate (DMSP)	Organic Acids	Organic Osmolyte	Organic acids		1
Dulcitol	Alcohols and Polyols	Sugar Alcohol	Carbohydrates and polyols					1
Ectoine	Organic Acids	Organic Osmolyte	Organic acids		1	1
Ergosterol	Steroids	Fungal Steroid	Steroids					1
Ethanolamine	Amino Acids and Derivatives	Ethanolamine	Amino acids and derivatives					1
Ethylene glycol	Alcohols and Polyols	Glycol	Carbohydrates and polyols				1
Folic Acid	Vitamins and Cofactors	Vitamin	Vitamins and cofactors	1
Fructose	Carbohydrates	Sugar	Carbohydrates and polyols					1
Fucose	Carbohydrates	Sugar	Carbohydrates and polyols					1
Fumarate	Organic Acids	Tricarboxylic Acid Cycle Metabolite	Organic acids					1
Galactonic acid-γ-lactone	Carbohydrate metabolism	Sugar acid lactone	Carbohydrates and polyols					1
Galactose	Carbohydrates	Sugar	Carbohydrates and polyols					1
Gentiobiose	Carbohydrates	Sugar	Carbohydrates and polyols					1
Glucosamine	Carbohydrates	Amino Sugars	Carbohydrates and polyols		1			1
Glucose	Carbohydrates	Sugar	Carbohydrates and polyols				1	1
Glutamic acid	Amino Acids and Derivatives	Non-essential Amino Acids	Amino acids and derivatives		1	1	1	1
Glutamine	Amino Acids and Derivatives	Non-essential Amino Acids	Amino acids and derivatives		1	1	1
Glutamylphenylalanine	Peptides and Amino Acids Derivatives	Peptide Derivative	Other metabolism		1
Glycerol	Alcohols and Polyols	Glycerol	Carbohydrates and polyols				1
Glycerophosphocholine	Lipid metabolism	Glycerophospholipid	Other metabolism		1
Glycine	Amino Acids and Derivatives	Non-essential Amino Acids	Amino acids and derivatives			1	1	1
Glycine betaine	Amino acid metabolism	Betaine	Amino acids and derivatives		1
Glycolic acid	Organic Acids	Organic Acid	Organic acids					1
Guanine	Nucleotides and Nucleosides	Purine	Nucleotides		1
Guanosine	Nucleotides and Nucleosides	Nucleoside	Nucleotides	1	1	1
Histidine	Amino Acids and Derivatives	Essential Amino Acids	Amino acids and derivatives		1	1	1
Homarine	Amino acid metabolism	Betaine	Amino acids and derivatives		1
Homoserine	Amino Acids and Derivatives	Non-essential Amino Acids	Amino acids and derivatives		1	1		1
Hordenine	Alkaloids	Alkaloid	Other metabolism		1
Hydroxyisoleucine	Amino Acids and Derivatives	Hydroxy Amino Acid	Amino acids and derivatives		1
Hydroxy-L-proline	Amino Acids and Derivatives	Hydroxy Amino Acid	Amino acids and derivatives					1
Hydroxylysine	Amino acid metabolism	Modified amino acid	Amino acids and derivatives		1
Hydroxyphenylacetic acid	Organic Acids	Aromatic Organic Acids	Organic acids					1
Hydroxyphenylpyruvate	Organic Acids	Aromatic Organic Acids	Organic acids				1
Hydroxyproline	Amino acid metabolism	Modified amino acid	Amino acids and derivatives		1
Hypoxanthine	Nucleotide metabolism	Purine base	Nucleotides		1
I-Erythritol	Alcohols and Polyols	Sugar Alcohol	Carbohydrates and polyols					1
Indole 3-acetic acid	Organic Acids	Aromatic Organic Acids	Organic acids	1
Inosine	Nucleotides and Nucleosides	Nucleoside	Nucleotides	1	1	1
Isethionate	Organic Acids	Sulfonic Acid	Organic acids			1
Isoleucine	Amino Acids and Derivatives	Essential Amino Acids	Amino acids and derivatives		1	1	1
Isopropanol	Alcohols and Polyols	Alcohol	Carbohydrates and polyols				1
Itaconic acid	Organic Acids	Organic Acid	Organic acids					1
Kynurenine	Amino Acids and Derivatives	Amino Acid Derivative	Amino acids and derivatives	1		1
Lactic acid	Organic Acids	Organic Acid	Organic acids				1	1
Lactitol	Alcohols and Polyols	Sugar Alcohol	Carbohydrates and polyols					1
Lactulose	Carbohydrates	Sugar	Carbohydrates and polyols					1
Lauric acid	Organic Acids	Organic Acid	Organic acids					1
Leucine	Amino Acids and Derivatives	Essential Amino Acids	Amino acids and derivatives			1		1
Lysine	Amino Acids and Derivatives	Essential Amino Acids	Amino acids and derivatives		1	1	1	1
Lyxose	Carbohydrates	Sugar	Carbohydrates and polyols				1	1
Maleic acid	Organic Acids	Organic Acid	Organic acids					1
Malic Acid	Organic Acids	Organic Acid	Organic acids			1	1	1
Maltitol	Alcohols and Polyols	Sugar Alcohol	Carbohydrates and polyols					1
Maltose	Carbohydrates	Disaccharide	Carbohydrates and polyols				1	1
Mannitol	Alcohols and Polyols	Sugar Alcohol	Carbohydrates and polyols					1
Mannosamine	Carbohydrates	Amino Sugars	Carbohydrates and polyols					1
Mannose	Carbohydrates	Sugar	Carbohydrates and polyols					1
Melamine	Organic Acids	Organic Acid	Organic acids		1
Melibiose	Carbohydrates	Sugar	Carbohydrates and polyols					1
Methionine	Amino Acids and Derivatives	Essential Amino Acids	Amino acids and derivatives				1	1
Methionine s-oxide	Amino acid metabolism	Oxidized amino acid	Amino acids and derivatives		1
Mucic acid	Organic Acids	Organic Acid	Organic acids					1
Muramic acid	Amino Acids and Derivatives	Peptidoglycan Derivative	Amino acids and derivatives		1	1
Myo-inositol	Alcohols and Polyols	Sugar Alcohol	Carbohydrates and polyols					1
N6-acetyl-l-lysine	Amino acid metabolism	Acetylated amino acid	Amino acids and derivatives		1
N6-Methyladenine	Nucleotides and Nucleosides	Nucleotide Derivative	Nucleotides		1
N-acetyl-D-galactosamine	Carbohydrates	Amino Sugars	Carbohydrates and polyols					1
N-acetyl-D-glucosaminitol	Carbohydrates	Amino Sugar Derivative	Carbohydrates and polyols					1
N-acetylglucosamine (N-acetyl-D-glucosamine)	Carbohydrates	Amino Sugar	Carbohydrates and polyols					1
N-acetylglutamic acid	Amino Acids and Derivatives	Acylated Amino Acid	Amino acids and derivatives	1
N-acetylmuramic acid	Amino Acids and Derivatives	Peptidoglycan Derivative	Amino acids and derivatives	1		1
N-acetyl-β-D-galactosamine	Carbohydrates	Amino Sugars	Carbohydrates and polyols					1
N-butylamine	Amines	Amino Derivative	Amino acids and derivatives					1
Nicotinic acid	Organic Acids	Organic Acid	Organic acids		1
Octopamine	Other metabolism	Biogenic amine	Other metabolism					1
O-Methylmalonyl-L-carnitine	Amino Acids and Derivatives	Carnitine Derivative	Amino acids and derivatives		1
Ophthalmic acid	Organic Acids	Organic Acid	Organic acids		1
Ornithine	Amino Acids and Derivatives	Non-essential Amino Acids	Amino acids and derivatives		1	1		1
Oxalic acid	Organic Acids	Organic Acid	Organic acids				1
Palatinose	Carbohydrates	Sugar	Carbohydrates and polyols					1
Pantothenic acid	Vitamins and Cofactors	Vitamin B5	Vitamins and cofactors	1		1
Phenol	Organic Acids	Aromatic Organic Acid	Organic acids				1
Phenylalanine	Amino Acids and Derivatives	Aromatic Amino Acids	Amino acids and derivatives	1	1	1	1	1
Phenylethyl-amine	Amines	Amino Derivative	Amino acids and derivatives					1
p-hydroxyphenylacetic Acid	Organic Acids	Aromatic Organic Acids	Organic acids					1
Proline	Amino Acids and Derivatives	Non-essential Amino Acids	Amino acids and derivatives		1	1	1	1
Proline betaine	Amino acid metabolism	Betaine	Amino acids and derivatives		1
Propionic Acid	Organic Acids	Organic Acid	Organic acids				1	1
Psicose	Carbohydrates	Sugar	Carbohydrates and polyols					1
Putrescine	Amino Acids and Derivatives	Polyamine	Amino acids and derivatives			1		1
Pyridoxal	Vitamins and Cofactors	Vitamin B6	Vitamins and cofactors				1
Pyridoxine	Vitamins and Cofactors	Vitamin B6	Vitamins and cofactors	1
Pyruvic Acid	Organic Acids	Organic Acid	Organic acids				1
Rhamnose	Carbohydrates	Sugar	Carbohydrates and polyols					1
Riboflavin	Vitamins and Cofactors	Vitamin B2	Vitamins and cofactors	1
Ribose	Carbohydrates	Sugar	Carbohydrates and polyols				1	1
S-(1,2-dicarboxyethyl) glutathione	Amino Acids and Derivatives	Glutathione Derivative	Amino acids and derivatives			1
S-Adenosyl-L-homocysteine (SAH)	Vitamins and Cofactors	Methylated Amino Acid	Vitamins and cofactors	1
Salicylic acid	Organic Acids	Aromatic Organic Acid	Organic acids				1
Sarcosine	Amino Acids and Derivatives	Non-essential Amino Acids	Amino acids and derivatives		1	1
Sebacic acid	Organic Acids	Organic Acid	Organic acids					1
Serine	Amino Acids and Derivatives	Non-essential Amino Acids	Amino acids and derivatives		1		1	1
Shikimic acid	Organic Acids	Aromatic Organic Acid	Organic acids				1
Sorbic acid	Organic Acids	Organic Acid	Organic acids					1
Sorbitol	Alcohols and Polyols	Sugar Alcohol	Carbohydrates and polyols					1
Sorbose	Carbohydrates	Sugar	Carbohydrates and polyols					1
Spermidine	Amino Acids and Derivatives	Polyamine	Amino acids and derivatives			1
Stigmasterol	Steroids	Plant Steroid	Steroids					1
Succinate	Organic Acids	Tricarboxylic Acid Cycle Metabolite	Organic acids					1
Succinic acid	Organic Acids	Tricarboxylic Acid Cycle Metabolite	Organic acids				1
Sucrose	Carbohydrates	Disaccharide	Carbohydrates and polyols					1
Tagatose	Carbohydrates	Sugar	Carbohydrates and polyols					1
Tartaric acid	Organic Acids	Organic Acid	Organic acids					1
Taurine	Amino Acids and Derivatives	Non-essential Amino Acids	Amino acids and derivatives			1
Taurocholic acid	Organic Acids	Bile Acid	Organic acids	1
Threonine	Amino Acids and Derivatives	Essential Amino Acids	Amino acids and derivatives		1	1	1	1
Thymidine	Nucleotides and Nucleosides	Nucleoside	Nucleotides	1
Thymine	Nucleotides and Nucleosides	Pyrimidine	Nucleotides					1
Trimethylamine N-oxide (TMAO)	Amino acid metabolism	Amine oxide	Amino acids and derivatives		1
Trehalose	Carbohydrates	Sugar	Carbohydrates and polyols					1
Trigonelline	Biosynthesis of other secondary metabolites	Pyridine alkaloid	Other metabolism		1
Tryptamine	Amino Acids and Derivatives	Amino Acid Derivative	Amino acids and derivatives	1		1
Tryptophan	Amino Acids and Derivatives	Aromatic Amino Acids	Amino acids and derivatives	1		1	1
Turanose	Carbohydrates	Sugar	Carbohydrates and polyols					1
Tyrosine	Amino Acids and Derivatives	Aromatic Amino Acids	Amino acids and derivatives	1	1	1	1
Uracil	Nucleotides and Nucleosides	Pyrimidine Derivative	Nucleotides					1
Urea	Organic Acids	Organic Acid	Organic acids					1
Uridine	Nucleotides and Nucleosides	Nucleoside	Nucleotides			1
Urocanic acid	Amino acid metabolism	Imidazole organic acid	Amino acids and derivatives		1
Valine	Amino Acids and Derivatives	Essential Amino Acids	Amino acids and derivatives			1	1	1
Xanthine	Nucleotides and Nucleosides	Purine	Nucleotides		1
Xanthosine	Nucleotides and Nucleosides	Purine Derivative	Nucleotides	1		1
Xylose	Carbohydrates	Sugar	Carbohydrates and polyols					1
α-D-Lactose	Carbohydrates	Sugar	Carbohydrates and polyols					1
α-hydroxybutyric acid	Organic Acids	Organic Acid	Organic acids					1
α-Hydroxyglutaric Acid (-γ-lactone)	Organic Acids	Organic Acid	Organic acids					1
α-methyl-D-galactoside	Carbohydrates	Sugar	Carbohydrates and polyols					1
β-D-allose	Carbohydrates	Sugar	Carbohydrates and polyols					1
β-hydroxybutyric acid	Organic Acids	Organic Acid	Organic acids					1
β-methyl-D-glucoside	Carbohydrates	Sugar	Carbohydrates and polyols					1
β-methyl-D-glucuronic acid	Carbohydrates	Sugar	Carbohydrates and polyols					1
β-methyl-D-xyloside	Carbohydrates	Sugar	Carbohydrates and polyols					1
γ-aminobutyric acid or 4-aminobutyric acid (GABA)	Amino Acids and Derivatives	Non-essential Amino Acids	Amino acids and derivatives		1	1		1
δ-amino-N-valeric acid	Amino Acids and Derivatives	Amino Acid Derivative	Amino acids and derivatives					1
			Final numbers:	28	69	55	45	100
