# Supplementary material for: Practical guide for marine exo-metabolomic sample preparation
Source: ISME J. 2026 May 12;20(1):wrag115. doi: 10.1093/ismejo/wrag115 (PMC13235718; doi:10.1093/ismejo/wrag115)
Supplement: Supplementary_materials_wrag115 [file supplementary_materials_wrag115.zip › 20260505_SupplementalTable2_Bannon.xlsx]

## Sheet: Sheet1
Table S2: Targeted techniques for the quantification of specific metabolite classes in seawater. Steps for sampling processing, detection method, limit of detection and sample volume included. This list is illustrative, not exhaustive.
Metabolite Class	Reference
Algal toxins	Tran, N. H., Li, Y., Reinhard, M., He, Y., Gin, K. Y-H. (2020). A sensitive and accurate method for simultaneous analysis of algal toxins in freshwater using UPLC-MS/MS and 15N-microcystins as isotopically labelled internal standards, Science of The Total Environment, 738, 139727.
Alkylphenols	N. Salgueiro-González, E. Concha-Graña, I. Turnes-Carou, S. Muniategui-Lorenzo, P. López‐Mahía, and 1 more. (2012). Determination of alkylphenols and bisphenol A in seawater samples by dispersive liquid-liquid microextraction and liquid chromatography tandem mass spectrometry for compliance with environmental quality standards (Directive 2008/105/EC). Journal of Chromatography A
Alkylphenols	N. Salgueiro-González, I. Turnes-Carou, S. Muniategui-Lorenzo, P. López‐Mahía, D. Prada-Rodríguez. (2013). Membrane assisted solvent extraction coupled with liquid chromatography tandem mass spectrometry applied to the analysis of alkylphenols in water samples. Journal of Chromatography A
Alkylphenols	P. Lee Ferguson, C. Iden, B. Brownawell. (2000). Analysis of alkylphenol ethoxylate metabolites in the aquatic environment using liquid chromatography-electrospray mass spectrometry. Analytical Chemistry
Amino acids	Dawson, Rodger, and Richard Gary Pritchard. "The determination of α-amino acids in seawater using a fluorimetric analyser." Marine Chemistry 6.1 (1978): 27-40.
Amino acids	Lee, Cindy, and Jeffrey L. Bada. "Dissolved amino acids in the equatorial Pacific, the Sargasso Sea, and Biscayne Bay 1." Limnology and Oceanography 22.3 (1977): 502-510.
Amino acids	Lindroth P & Mopper K (1979) High performance liquid chromatographic determination of subpicomole amounts of amino acids by precolumn fluorescence derivatization with o-Phthaldialdehyde. Anal Chem 51(11):1667-1674.
Amino sugars	K. Kaiser, and R. Benner. “Determination of Amino Sugars in Environmental Samples with High Salt Content by HighPerformance Anion-Exchange Chromatography and Pulsed Amperometric Detection.” Analytical Chemistry, 2000.
Antibiotics	S. Bayen, Xinzhu Yi, E. Segovia, Zhi Zhou, B. Kelly. (2014). Analysis of selected antibiotics in surface freshwater and seawater using direct injection in liquid chromatography electrospray ionization tandem mass spectrometry. Journal of Chromatography A
B-vitamins	Bruns, S., G. Wienhausen, B. Scholz-Böttcher, and H. Wilkes. 2022. Simultaneous quantification of all B vitamins and selected biosynthetic precursors in seawater and bacteria by means of different mass spectrometric approaches. Anal. Bioanal. Chem. 414: 7839–7854. doi:10.1007/s00216-022-04317-8
B-vitamins	Heal, K. R., L. T. Carlson, A. H. Devol, E. V. Armbrust, J. W. Moffett, D. A. Stahl, and A. E. Ingalls. 2014. Determination of four forms of vitamin B 12 and other B vitamins in seawater by liquid chromatography/tandem mass spectrometry: Analysis of forms of B12 in seawater. Rapid Commun. Mass Spectrom. 28: 2398–2404. doi:10.1002/rcm.7040
Fatty acids	Kennicutt MC & Jeffrey LM (1981) Chemical and GC-MS characterization of marine dissolved lipids. Mar Chem 10:367-387.
Methylamines	Preston Akenga, and M. Fitzsimons. “Automated Method for the Sensitive Analysis of Volatile Amines in Seawater.” ACS ES&T Water, 2024.
Methylamines	C. Cree, R. Airs, S. Archer, and M. Fitzsimons. “Measurement of Methylamines in Seawater Using Solid Phase Microextraction and Gas Chromatography.” Limnology and Oceanography: Methods, 2018.
Organic acids	Albert DB & Martens CS (1997) Determination of low-molecular-weight organic acid concentrations in seawater and pore-water samples via HPLC Mar Chem 56:27-37.
Organic Amines	Yingzhe Guo, Ruidong Liu, Mei Li, Jing Li, Dong Yang, and 2 more. (2024). Rapid Detection of Trace Organic Amines in Seawater: An Innovative Approach Using Photoelectron-Induced Chemical Ionization TOFMS with Online Derivatization and Dynamic Purging-Release Techniques. Analytical Chemistry
Oxygenated Volatile Organic Compounds	R. Beale, P. Liss, J. Dixon, P. Nightingale. (2011). Quantification of oxygenated volatile organic compounds in seawater by membrane inlet-proton transfer reaction/mass spectrometry. Analytica Chimica Acta
Phenols (lignin)	G. Yan, and K. Kaiser. “Ultralow Sample Volume Cupric Sulfate Oxidation Method for the Analysis of Dissolved Lignin.” Analytical Chemistry, 2018.
Phenols (lignin)	Anders Dalhoff Bruhn, Urban J. Wünsch, C. Osburn, J. Rudolph, C. Stedmon. (2023). Lignin phenol quantification from machine learning‐assisted decomposition of liquid chromatography‐absorbance spectroscopy data. Limnology and Oceanography: Methods
Phenols	T. J. Boyd. “Indentification and Quantification of Mono-, Di- and Trihydroxybenzenes (Phenols) at Trace Concentrations in Seawater by Aqueous Acetylation and Gas Chromatographic—Mass Spectrometric Analysis,” 1994.
Polyamines	Zhao Wei. (2010). Determination of Dissolved Free Putrescine, Spermidine and Spermine in Seawater by High Performance Liquid Chromatography
Sterols	Rocha MJ, Cruzeiro C, & Rocha E (2013) Development and validation of a GC-MS method for the evaluation of 17 endocrine disruptor compounds, including phytoestrogens and sitosterol, in coastal waters - their spatial and seasonal levels in Porto costal region (Portugal). J Water Health 11(2):281-296.
Sterols	Ronan JM & McHugh B (2013) A sensitive liquid chromatography/tandem mass spectrometry method for the determination of natural and synthetic steroid estrogens in seawater and marine biota, with a focus on proposed Water Framework Directive Environmental Quality Standards. Rapid Commun Mass Spectrom 27(7):738-746.
Sugars	Engel A & Händel N (2011) A novel protocol for determining the concentration and composition of sugars in particulate and in high molecular weight dissolved organic matter (HMW-DOM) in seawater. Mar Chem 127(1-4):180-191.
Volatile sulfur compounds	R. McCulloch, A. Herr, J. Dacey, P. Tortell. (2020). Application of purge and trap‐atmospheric pressure chemical ionization‐tandem mass spectrometry for the determination of dimethyl sulfide in seawater. Limnology and Oceanography: Methods
